# Supplementary material for: Predicting Anxiety in Routine Palliative Care Using Bayesian-Inspired Association Rule Mining
Source: Front Digit Health. 2021 Aug 25;3:724049. doi: 10.3389/fdgth.2021.724049 (PMC8521932; doi:10.3389/fdgth.2021.724049)
Supplement: Supplementary file 1 [file Table_1.XLSX]

## Sheet: Rules_with_expert_opinions
Variable	highly negative	mildly negative	none	mildly positive	highly positive	Lift	Average_Expert
Advance directive unknown	NA	1	6	NA	NA	-1	-0.142857
Age <= 60	NA	1	2	2	2	NA	0.714286
Age >= 81	1	1	3	2	NA	NA	-0.142857
Age 61 - 75	NA	1	4	1	1	NA	0.285714
Age 76 - 80	NA	2	3	2	NA	NA	0
Antibiotics: no	NA	NA	7	NA	NA	-1.01	0
Antibiotics: yes	NA	NA	5	2	NA	NA	0.285714
Antidepressants: no	1	3	3	NA	NA	-1.05	-0.714286
Antidepressants: yes	NA	1	1	3	2	NA	0.857143
Antiemetics: no	1	NA	6	NA	NA	-1.03	-0.285714
Antiemetics: yes	NA	1	4	2	NA	1.09	0.142857
Brain metastases	NA	1	1	2	3	NA	1
Cancer	NA	2	2	NA	3	-1	0.571429
Cardiacs: no	NA	NA	7	NA	NA	1.02	0
Cardiacs: yes	NA	1	4	2	NA	-1.03	0.142857
Care in hospice	NA	4	2	1	NA	NA	-0.428571
Care in other ward	NA	NA	4	3	NA	NA	0.428571
Care in outpatient service	NA	1	2	4	NA	NA	0.428571
Care in palliative care unit	NA	4	1	1	1	1.03	-0.142857
Co-analgesics: no	1	1	5	NA	NA	-1.03	-0.428571
Co-analgesics: yes	NA	NA	4	3	NA	NA	0.428571
Corticosteroids: no	NA	2	4	1	NA	-1.02	-0.142857
Corticosteroids: yes	NA	1	3	3	NA	1.07	0.285714
Diuretics: no	NA	NA	7	NA	NA	1.01	0
Diuretics: yes	NA	NA	7	NA	NA	NA	0
ECOG 0	NA	2	3	1	1	NA	0.142857
ECOG 1	NA	1	3	3	NA	NA	0.285714
ECOG 2	NA	NA	5	1	1	NA	0.428571
ECOG 3	NA	2	2	2	1	1.01	0.285714
ECOG 4	1	1	2	1	2	1.12	0.285714
Female	NA	2	3	1	1	1.07	0.142857
Gastric protection: no	1	NA	6	NA	NA	-1.02	-0.285714
Gastric protection: yes	NA	NA	7	NA	NA	1.03	0
Has advance directive	1	NA	6	NA	NA	1.01	-0.285714
Laxatives: no	1	NA	6	NA	NA	-1.02	-0.285714
Laxatives: yes	NA	NA	7	NA	NA	1.06	0
Living alone	NA	NA	1	4	2	NA	1.14286
Living in a nursing home	NA	1	3	3	NA	NA	0.285714
Living with family members	NA	4	1	2	NA	1.03	-0.285714
Male	NA	NA	3	1	3	-1.05	1
Mild assistance with ADL needed	1	NA	4	2	NA	NA	0
Mild constipation	NA	NA	7	NA	NA	NA	0
Mild disorientation/confusion	NA	1	3	3	NA	NA	0.285714
Mild dyspnea	NA	1	2	4	NA	NA	0.428571
Mild feelings of depression	NA	NA	3	4	NA	-1.13	0.571429
Mild loss of appetite	1	1	4	1	NA	NA	-0.285714
Mild nausea	NA	1	5	1	NA	NA	0
Mild pain	NA	1	5	1	NA	NA	0
Mild problems with organization of care	NA	NA	4	3	NA	NA	0.428571
Mild tension	NA	1	3	3	NA	-1.37	0.285714
Mild tiredness	1	2	3	1	NA	NA	-0.428571
Mild vomiting	NA	NA	6	1	NA	NA	0.142857
Mild weakness	NA	1	5	1	NA	NA	0
Mild wound care	NA	1	5	1	NA	NA	0
Moderate assistance with ADL needed	NA	NA	4	2	1	NA	0.571429
Moderate constipation	NA	NA	5	2	NA	NA	0.285714
Moderate disorientation/confusion	NA	2	1	2	2	NA	0.571429
Moderate dyspnea	NA	NA	2	2	3	NA	1.14286
Moderate feelings of depression	NA	NA	1	4	2	1.68	1.14286
Moderate loss of appetite	NA	1	3	2	1	NA	0.428571
Moderate nausea	NA	NA	4	2	1	NA	0.571429
Moderate pain	NA	NA	1	5	1	NA	1
Moderate problems with organization of care	NA	NA	1	4	2	NA	1.14286
Moderate tension	NA	NA	2	2	3	1.72	1.14286
Moderate tiredness	NA	3	2	1	1	1.03	0
Moderate vomiting	NA	NA	2	4	1	NA	0.857143
Moderate weakness	NA	NA	2	4	1	-1.07	0.857143
Moderate wound care	NA	NA	2	4	1	NA	0.857143
Neuroleptics: no	1	1	5	NA	NA	-1.01	-0.428571
Neuroleptics: yes	NA	1	2	4	NA	NA	0.428571
No assistance with ADL needed	1	NA	5	1	NA	NA	-0.142857
No brain metastases	NA	1	3	3	NA	-1	0.285714
No constipation	NA	NA	7	NA	NA	-1.1	0
No disorientation/confusion	2	NA	4	1	NA	-1.06	-0.428571
No dyspnea	2	1	4	NA	NA	-1.14	-0.714286
No feelings of depression	1	2	4	NA	NA	-1.37	-0.571429
No loss of appetite	1	2	4	NA	NA	NA	-0.571429
No nausea	1	2	4	NA	NA	-1.11	-0.571429
No pain	2	1	4	NA	NA	NA	-0.714286
No problems with organization of care	1	2	4	NA	NA	-1.16	-0.571429
No tension	2	1	4	NA	NA	-1.56	-0.714286
No tiredness	1	2	4	NA	NA	NA	-0.571429
No vomiting	1	1	5	NA	NA	-1.06	-0.428571
No weakness	1	3	3	NA	NA	NA	-0.714286
No wound care	NA	1	6	NA	NA	-1.04	-0.142857
Non-opioids: no	NA	2	5	NA	NA	-1	-0.285714
Non-opioids: yes	NA	NA	3	4	NA	1.01	0.571429
Not cancer	NA	NA	2	5	NA	NA	0.714286
Nursing care support level: 1	NA	1	3	3	NA	NA	0.285714
Nursing care support level: 2	NA	NA	5	2	NA	NA	0.285714
Nursing care support level: 3	NA	1	3	3	NA	NA	0.285714
Nursing care support level: 3+	NA	1	3	1	2	NA	0.571429
Nursing care support level: missing	NA	NA	7	NA	NA	NA	0
Nursing care support level: none	NA	NA	5	1	1	-1.01	0.428571
Nursing care support level: requested	NA	NA	6	NA	1	NA	0.285714
Opioids, WHO step 2: no	NA	2	5	NA	NA	1	-0.285714
Opioids, WHO step 2: yes	NA	NA	2	5	NA	NA	0.714286
Opioids, WHO step 3: no	NA	3	4	NA	NA	-1.09	-0.428571
Opioids, WHO step 3: yes	NA	NA	1	3	3	1.09	1.28571
Other drugs: no	NA	NA	7	NA	NA	1.01	0
Other drugs: yes	NA	NA	7	NA	NA	NA	0
Other living situation	NA	NA	6	1	NA	NA	0.142857
Sedatives/anxiolytics: no	NA	2	4	1	NA	-1.09	-0.142857
Sedatives/anxiolytics: yes	2	NA	1	1	3	1.35	0.428571
Severe assistance with ADL needed	NA	1	2	1	3	1.14	0.857143
Severe constipation	NA	NA	2	4	1	NA	0.857143
Severe disorientation/confusion	1	1	1	2	2	NA	0.428571
Severe dyspnea	NA	NA	NA	2	5	NA	1.71429
Severe feelings of depression	NA	NA	1	1	5	NA	1.57143
Severe loss of appetite	NA	1	3	1	2	1.18	0.571429
Severe nausea	NA	NA	1	4	2	NA	1.14286
Severe pain	NA	NA	NA	2	5	1.32	1.71429
Severe problems with organization of care	NA	NA	1	1	5	NA	1.57143
Severe tension	NA	NA	1	2	4	2.29	1.42857
Severe tiredness	1	1	3	NA	2	1.19	0.142857
Severe vomiting	NA	NA	1	3	3	NA	1.28571
Severe weakness	NA	NA	NA	4	3	1.16	1.42857
Severe wound care	NA	NA	1	3	3	NA	1.28571
